# Supplementary material for: Skin Barrier Enhancement and Moisturizing Effects of Exosome Extracts Derived from Pinus densiflora, Zanthoxylum piperitum, and Lagerstroemia indica Plants
Source: Biology (Basel). 2026 Jan 29;15(3):249. doi: 10.3390/biology15030249 (PMC12896924; doi:10.3390/biology15030249)
Supplement: Supplementary file 1 [file biology-15-00249-s001.zip]

Archive with 1 entries (1 files):
- biology-4007514-supplementary.pdf
